# Supplementary material for: Patient Safety Culture in Latin American Hospitals: A Systematic Review with Meta-Analysis
Source: Int J Environ Res Public Health. 2022 Nov 3;19(21):14380. doi: 10.3390/ijerph192114380 (PMC9658502; doi:10.3390/ijerph192114380)
Supplement: Supplementary file 1 [file ijerph-19-14380-s001.zip]

Archive with 4 entries (4 files):
- ijerph-1912595.R2_SUPP-FILE-S1_2022.10.23_FINAL.pdf
- ijerph-1912595.R2_SUPP-FILE-S2_2022.10.23_FINAL.pdf
- ijerph-1912595.R2_SUPP-FILE-S3_2022.10.23_FINAL.pdf
- ijerph-1912595.R2_SUPP-FILE-S4_2022.10.24_FINAL.pdf
